# Supplementary material for: The Insertion of an Evolutionary Lost Four-Amino-Acid Cytoplasmic Tail Peptide into a Syncytin-1 Vaccine Increases T- and B-Cell Responses in Mice
Source: Viruses. 2023 Aug 3;15(8):1686. doi: 10.3390/v15081686 (PMC10458386; doi:10.3390/v15081686)
Supplement: Supplementary file 1 [file viruses-15-01686-s001.zip]

Archive with 1 entries (1 files):
- viruses-2465081-supplementary.pdf
